# Supplementary material for: Insulin Resistance Surrogates and Cognitive Impairment in Parkinson’s Disease: A Cross-Sectional Study with Interpretable Machine Learning
Source: Biomedicines. 2026 Feb 24;14(3):493. doi: 10.3390/biomedicines14030493 (PMC13023561; doi:10.3390/biomedicines14030493)
Supplement: Supplementary file 1 [file biomedicines-14-00493-s001.zip]

Archive with 1 entries (1 files):
- biomedicines-4140128-supplementary.pdf
